# Supplementary material for: Primary and Orthotopic Murine Models of Nasopharyngeal Carcinoma Reveal Molecular Mechanisms Underlying its Malignant Progression
Source: Adv Sci (Weinh). 2024 Jul 25;11(36):2403161. doi: 10.1002/advs.202403161 (PMC11423139; doi:10.1002/advs.202403161)
Supplement: Supplementary file 2 — Supporting Information [file ADVS-11-2403161-s004.xlsx]

## Sheet: Supplementary table 1
The clinical information of EBV negative patients
	ID	gender	age	smoke	family.history.of.cancer	AJCC.8th.staging	diagnosis.date	last.follow.up.date	death.date	survival.status	recurrence.status	recurrence.date
1	neg1	female	31	no	no	IVA	2017-11-08	2023-07-12		alive	yes	2018-06-15
2	neg2	male	61	yes	no	III	2019-05-21	2020-05-28		alive	no
3	neg3	male	46	yes	NA	IVA	2020-05-19	2021-01-13		alive	no
4	neg4	male	50	yes	yes	II	2015-11-04	2022-05-30		alive	yes	2020-06-09
5	neg5	male	41	no	no	NA	2020-07-10	2023-06-29		alive	no
6	neg6	male	55	no	yes	II	2006-06-01	2021-09-17		alive	yes	2018-11-27
7	neg7	female	51	no	yes	IVA	2020-12-11	2023-06-06		alive	no
8	neg8	male	40	yes	no	III	2020-06-28	2023-06-29		alive	no
9	neg9	male	62	no	no	IVA	2020-12-08	2023-07-18		alive	no
10	neg10	female	42	no	no	III	2016-10-15	2021-01-18		alive	yes	2019-10-21
11	neg11	male	48	yes	no	II	2016-06-24	2021-04-13	2020-05-15	dead	yes	2019-06-16
12	neg12	male	57	yes	no	III	2010/	2021-01-18		alive	yes	2019-06-01
13	neg13	male	60	yes	no	III	2014-06-12	2021-02-04	2021-01-20	dead	yes	2015-04-13
14	neg14	male	68	no	yes	IVC	2013-10-29	2018-05-26	2015-08-15	dead	no
15	neg15	male	42	yes	no	II	2016-03-16	2023-07-13		alive	no
16	neg16	male	46	yes	no	IVA	2017-05-15	2018-09-10		alive	no
17	neg17	male	40	yes	no	II	2001-06-08	2022-01-05		alive	yes	2018-10-26
18	neg18	male	44	yes	no	IVA	2018-12-15	2020-02-27		alive	yes	2019-04-20
19	neg19	female	56	no	no	IVA	1997/	2023-07-06		alive	yes	2020-03-16
20	neg20	male	61	yes	no	III	2001/	2020-10-19		alive	yes	2020-06-10
21	neg21	female	65	no	yes	IVA	2004-11-24	2022-04-27		alive	yes	2021-01-04
22	neg22	male	54	no	no	NA	2011-11-05	2020-01-07		withdraw	yes	2018-06-01
23	neg23	female	62	no	yes	III	2020-05-28	2022-08-29		alive	no
24	neg24	male	56	no	no	IVA	2012/	2022-12-16		alive	yes	2021-01-26
25	neg25	female	52	no	no	IVA	2021-05-12	2023-03-20		alive	no
26	neg26	female	51	no	no	III	2021-07-09	2023-04-12		alive	no
27	neg27	male	38	no	no	III	2021-09-23	2023-02-15		alive	no
28	neg28	male	43	yes	yes	II	2021-10-20	2023-07-06		alive	yes	2022-04-22
29	neg29	male	47	no	no	IV	2021-01-14	2022-05-31		withdraw	no
30	neg30	male	70	yes	yes	IVA	2021-10-28	2022-04-06		alive	no
31	neg31	female	54	no	yes	III	2018-07-19	2021-10-20	2021-01-20	dead	yes	2020-04-26
32	neg32	male	42	yes	no	IV	2018-04-25	2023-05-04		alive	yes	2019-05-15
