# Supplementary material for: Primary and Orthotopic Murine Models of Nasopharyngeal Carcinoma Reveal Molecular Mechanisms Underlying its Malignant Progression
Source: Adv Sci (Weinh). 2024 Jul 25;11(36):2403161. doi: 10.1002/advs.202403161 (PMC11423139; doi:10.1002/advs.202403161)
Supplement: Supplementary file 3 — Supporting Information [file ADVS-11-2403161-s005.xlsx]

## Sheet: Sheet1
Summary of clinical information of EBV+ and EBV- patients
EBV+ (N=96)
Characteristics		Number of patiens	Percentages
Recurrent	No	88	0.917
	Yes	8	0.083
Gender	Female	26	0.271
	Male	70	0.729
Age	<40	16	0.167
	40-60	59	0.615
	>60	21	0.219
Smoke	No	45	0.5
	Yes	45	0.5
Clinical stage	Ⅰ	6	0.063
	Ⅱ	19	0.2
	Ⅲ	41	0.432
	Ⅳ	4	0.042
	ⅣA	9	0.095
	ⅣB	12	0.126
	ⅣC	4	0.042
EBV- (N=32)
Characteristics		Number of patiens	Percentages
Recurrent	No	15	0.469
	Yes	17	0.531
Gender	Female	9	0.28125
	Male	23	0.71875
Age	<40	2	0.0625
	40-60	22	0.6875
	>60	8	0.25
Smoke	No	17	0.53125
	Yes	15	0.46875
Clinical stage	Ⅰ	0	0
	Ⅱ	6	0.2
	Ⅲ	10	0.333333
	Ⅳ	2	0.0666667
	ⅣA	11	0.366667
	ⅣB	0	0
	ⅣC	1	0.0333333
