# Supplementary material for: Primary and Orthotopic Murine Models of Nasopharyngeal Carcinoma Reveal Molecular Mechanisms Underlying its Malignant Progression
Source: Adv Sci (Weinh). 2024 Jul 25;11(36):2403161. doi: 10.1002/advs.202403161 (PMC11423139; doi:10.1002/advs.202403161)
Supplement: Supplementary file 4 — Supporting Information [file ADVS-11-2403161-s007.xlsx]

## Sheet: Sheet1
Supplementary Table 3. The sequences of sgRNAs
Genes	Oligonucleotides(5'- 3’)
Cdkn2a-1	F:GGTACGACCGAAAGAGTTCG
	R:CGAACTCTTTCGGTCGTACC
Cdkn2a-2	F:GTGCGATATTTGCGTTCCGC
	R:GCGGAACGCAAATATCGCAC
Trp53-1	F:GGTGAAGCCCTCCGAGTGTC
	R:GACACTCGGAGGGCTTCACC
Trp53-2	F:GACAGATCGTCCATGCAGTG
	R:CACTGCATGGACGATCTGTC
Tgfbr2-1	F:GTCCACAGGACGATATGCAG
	R:CTGCATATCGTCCTGTGGAC
Tgfbr2-2	F:GTCACCCGACTTGGGAACGT
	R:ACGTTCCCAAGTCGGGTGAC
