# Supplementary material for: Primary and Orthotopic Murine Models of Nasopharyngeal Carcinoma Reveal Molecular Mechanisms Underlying its Malignant Progression
Source: Adv Sci (Weinh). 2024 Jul 25;11(36):2403161. doi: 10.1002/advs.202403161 (PMC11423139; doi:10.1002/advs.202403161)
Supplement: Supplementary file 5 — Supporting Information [file ADVS-11-2403161-s003.xlsx]

## Sheet: Sheet1
Supplementary Table 4. The sequences of T7 PCR primers
Genes	Oligonucleotides(5'- 3’)
Cdkn2a-1	F:GAACCCTGCATCTCTTCTGTAG
	R:ATGATCTCAAGGTCCCAAACTC
Cdkn2a-2	F:ATGATCTCAAGGTCCCAAACTC
	R:GAACCCTGCATCTCTTCTGTAG
Trp53-1	F:CCTTAAGATACATCCCGCCATAC
	R:TCCTGCCTCAACTGTCTCTA
Trp53-2	F:CCTTAAGATACATCCCGCCATAC
	R:AGAAAGGAATGTGAGGGAAGAG
Tgfbr2-1	F:GATGCTCCTCCAAGTTCCAA
	R:AGTGCGCTTAGTCACTTCTG
Tgfbr2-2	F:GATGCTCCTCCAAGTTCCAA
	R:AGTGCGCTTAGTCACTTCTG
