# Supplementary material for: Primary and Orthotopic Murine Models of Nasopharyngeal Carcinoma Reveal Molecular Mechanisms Underlying its Malignant Progression
Source: Adv Sci (Weinh). 2024 Jul 25;11(36):2403161. doi: 10.1002/advs.202403161 (PMC11423139; doi:10.1002/advs.202403161)
Supplement: Supplementary file 6 — Supporting Information [file ADVS-11-2403161-s006.xlsx]

## Sheet: Sheet1
Supplementary Table 5. Antibody list
Antibody	Item number	Manufacturer
Anti-Pancytokeratins	HA601094	HUABIO
Anti-Cytokeratin 5	PTM-5040	RTM BIO
Anti-Cytokeratin 7	ab181598	Abcam
Anti-Cytokeratin 13	NBP1-97797	NOVUS
Anti-Cytokeratin 14	PTM-5391	RTM BIO
Anti-Cytokeratin 19	ab52625	Abcam
Anti-CCND1	ab134175	Abcam
Anti-SOX2	ab92494	Abcam
Anti-MUC I	ab45167	Abcam
Anti-Ki67	ab15580	Abcam
Anti-MYC	ab32072	Abcam
Anti-P40	ab203826	Abcam
Anti-P63	ab736	Abcam
Anti-CDKN2A	ab189034	Abcam
Anti-LMP1	ab78113	Abcam
Anti-Phospho-Smad2-S465/S467+ Smad3-S423/S425	AP1343	ABclonal
Anti-SMAD2/3	A18674	ABclonal
Anti-SMAD4	46535S	CST
Anti-TGFBR2	346596	ZEN-BIOSCIENCE
Anti-αSMA	GB111354	Servicebio
Anti-Collagen I	GB11022-3	Servicebio
Anti-Collagen III	GB111629	Servicebio
