# Supplementary material for: Primary and Orthotopic Murine Models of Nasopharyngeal Carcinoma Reveal Molecular Mechanisms Underlying its Malignant Progression
Source: Adv Sci (Weinh). 2024 Jul 25;11(36):2403161. doi: 10.1002/advs.202403161 (PMC11423139; doi:10.1002/advs.202403161)
Supplement: Supplementary file 7 — Supporting Information [file ADVS-11-2403161-s001.xlsx]

## Sheet: Sheet1
Supplementary Table 6. The primers for QRT-PCR
Genes	Oligonucleotides(5'- 3’)
Myc	F:TCCTGACGACGAGACCTTCA
	R:TCCTGACGACGAGACCTTCA
LMP1	F:TTGGTTGATCTCCTTTGGCTC
	R:AGCTTGTTGAGGGTGCGG
Cdh1	F:CAGTTCCGAGGTCTACACCTT
	R:TGAATCGGGAGTCTTCCGAAAA
Cdh2	F:AGGCTTCTGGTGAAATTGCAT
	R:GTCCACCTTGAAATCTGCTGG
Vim	F:TCCACACGCACCTACAGTCT
	R:CCGAGGACCGGGTCACATA
Fn1	F:ATGTGGACCCCTCCTGATAGT
	R:GCCCAGTGATTTCAGCAAAGG
